# Supplementary material for: Whole-genome sequencing reveals genetic diversity, population structure, and core collection construction in Korean peach (Prunus persica) germplasm
Source: Front Plant Sci. 2025 Nov 6;16:1702527. doi: 10.3389/fpls.2025.1702527 (PMC12631232; doi:10.3389/fpls.2025.1702527)
Supplement: Supplementary file 2 [file Table2.xlsx]

## Sheet: Supplementary Table 1
Supplementary Table 1. List of Peach accessions analyzed by whole-genome sequencing.
PTC No.	English name	Origin
001	Westqueen	unknown
002	Sinbi	unknown
003	Chaehongbundo	unknown
004	Dongfanghongyoutao	China
005	46-28	unknown
006	YumeShizuku	Japan
007	Natsuyubi	Japan
008	Chun Hua	China
009	Xueyulu	China
012	Wolbongjosaeng	Republic of Korea
013	Sabina	Republic of Korea
014	Mi Hong	Republic of Korea
015	Yeonhongdo	unknown
016	Flordaglo	United States of America
017	Huayou No.1	China
018	Baekmijosaeng	Republic of Korea
019	Juwangtao	China
020	Izumi Hakuto	Japan
021	Wuhetao	China
023	Yanhong12	China
024	Zaoyan	China
025	Jopunggamyudo	China
026	Josaeng Hyeoldo	Republic of Korea
027	HB 1/1	Romania
028	Springtime	United States of America
029	Wuyuehuo	United States of America
030	Chiyomaru	Japan
031	Mihwang	Republic of Korea
032	Lichun	China
033	Hwangsanjoro	China
034	Sungem	United States of America
035	Jomikwang	China
036	Romamer I	Romania
037	Yubang3yudo	China
038	Yemumdo	China
039	Aurelio Grand	Italy
040	Zaoshoudapantao	China
041	xinjiang	China
042	Yume Fuji	Japan
043	Zaohongzhu	China
044	Jinshanzaohongyoutao	China
045	Yanguang	China
046	Zaopantao	China
047	Zaohongyan	Japan
048	Chowro	China
049	Hongtao	China
050	Selected Hikawa Hakuho	Japan
051	Wookgwang	China
052	Jungyu4	China
053	Heiseicomachi	Japan
054	Yoshikuwawase	Japan
055	Takinosawa Gold	Japan
056	Zaohongbaoshiyoutao	China
057	Zaoshengyoutao9-1	China
058	Koimirai1	Japan
059	Jichigetsuto	Japan
060	Yangzhouyiersipantao	China
061	Zhongshengyoupantao	China
062	Hongyeomro	China
063	Collins	United States of America
064	Tianwangtao	China
065	Sunagowase	Japan
066	Danmukyudo	unknown
067	Meiguilu	China
068	Zaokuilu	China
069	Gyosei	Japan
070	Gulnoz	Uzbekistan
071	Shizukured	Japan
072	Cheonyeonhongyudo	China
073	Summer Ace	Japan
074	Takei Hakuho	Japan
075	Zhōngguó5youtao	China
076	Annong2	China
077	Misukayo	Japan
078	Chuxiaomei	Japan
079	Orihong	China
080	Daitoryo	Japan
081	Suhwang	Republic of Korea
082	Hitachi Red	Japan
083	Okubo	Japan
084	China_sahongdo	China
085	HB 9/47	Romania
086	Michuyudo	China
087	Misurika	Japan
088	Appia	Italy
089	Chunguang	China
090	Maria Emilia	Italy
091	Zaofengwang	China
092	Scarlet Pearl	United States of America
093	Daewol	Republic of Korea
094	Yumi	Republic of Korea
095	Honggang	China
096	Tedazaosheng	China
097	Japan_silseng1	Japan
098	Hyakuta Hakuto	Japan
099	Josaeng Baekdo	Republic of Korea
100	Yamatowase	Japan
101	Ruiguang 11	China
102	Rirou	China
103	Haengmedo	China
104	Baixianglu	China
105	Weinberger	Italy
106	Harken	United States of America
107	Reliance	United States of America
108	Durbin	United States of America
109	Ruiguang 02	China
110	May Grand	United States of America
111	Chiyoda Red	Japan
112	Sunfre	United States of America
113	Geobando	unknown
114	Tachibanawase	Japan
115	Annongsumildo	China
116	Nectagrand	Italy
117	Yamato Hakuto	Japan
118	Ruiguang 03	China
119	Kanouiwa Hakuto	Japan
120	Daedanmildo	China
121	Flavorcrest	United States of America
122	Mizuno Nectarine	Japan
123	Hijiri Nectarine	Japan
124	Daguoyoutao	China
125	Ruipan 1 pantao	China
126	Judapantao	China
127	Earliscarlet	United States of America
128	Shin8	unknown
129	Unknown nectarine	Japan
130	Tianjin Shuimitao	China
131	Harugo	Japan
132	Nectared 5	United States of America
133	Shuangxihongyoutao	China
134	Fisher	United States of America
135	Harland	Canada
136	Red Start	Japan
137	Ruipan 2 pantao	China
138	Zaobaitao	China
139	Kansuke Hakuto	Japan
140	HB 7/52	Romania
141	Mongsanhongdo	China
142	Akatsuki muatation(Japan)	Japan
143	Juneprince	United States of America
144	Ruiguang 19	China
145	Odama Akatsuki	Japan
146	Golden Jubilee	United States of America
147	Okuakatsuki	Japan
148	Youtaowang	China
149	Shimizuwase	Japan
150	Takakura	Japan
151	Hiratsuka Red	Japan
152	Hatsukami	Japan
153	Hardired	Canada
154	Sanyo sumitsu	Japan
155	Chikuma Hakuho	Republic of Korea
156	Natsuki	Japan
157	Veteran	Canada
158	Great Jumbo Akatsuki	Japan
159	Abukuma	Japan
160	Roseprince	United States of America
161	Veeglo	Canada
162	Derby	United States of America
163	Aikawanakajima	Japan
164	Hakuho	Japan
165	New Yorker	United States of America
166	Kanto No. 3	Japan
167	Cortez	United States of America
168	Miyako Hakuho	Japan
169	Okayama 3	Japan
170	Gopahonggamdo	China
171	Benishimizu	Japan
172	Wangtianhongdaxiantao	China
173	Josaengmibaek	Republic of Korea
174	Hongshanhuyoutao	China
175	Rikaku Sumitsu	Japan
176	Gukgihong	China
177	Rikaku	Japan
178	Sunland	United States of America
179	Kouyou Hakuto	Japan
180	Yanpantao	China
181	Meishanhuyoutao	China
182	Harbrite	Canada
183	Aurelia	Italy
184	Mochitsuki	Japan
185	Zhaohui	China
186	Raritan Rose	United States of America
188	Jerseyland	United States of America
189	Osubaekdo	Republic of Korea
190	Masahime	Japan
191	Wolmi	Republic of Korea
192	Tropic Snow	United States of America
193	Yoshihime	Japan
194	Alpscomachi	Republic of Korea
195	Sunhigh	United States of America
196	Natsunokagayaki	Japan
197	Pigudo	China
198	Hongganlu	China
199	Daeyang	unknown
200	Fairhaven	United States of America
201	Harrow Beauty	Canada
202	Starking Delicious	United States of America
203	Early Flame	United States of America
204	Canadian Haromony, Harmony	Canada
205	Hongbaekdo	Republic of Korea
206	Sunglo	United States of America
207	Jungkueumdo	Republic of Korea
208	Triumf	United States of America
209	Krummel October	United States of America
210	Kansen	Japan
211	Nakatsu Hakuto	Japan
212	Showa	Japan
213	Selected Shimizu Hakuto	Japan
214	Fireprince	United States of America
215	Kanto No. 5	Japan
216	Kawamoto Oshimizu	Japan
217	Yongseong Hwangdo	Republic of Korea
218	Benihakuto	Japan
219	Richhaven	United States of America
220	Geumgang Gamdo	Republic of Korea
221	Amanishikiko	Japan
222	Nishiki	Japan
223	Hongkyoung	unknown
224	Myojo	Japan
225	Nishino Hakuto	Japan
226	Yukwangseondo	China
227	Flavortop	United States of America
228	Ruipan 3 pantao	China
229	Miharu Hakuto	Japan
230	Amazukushi	Japan
231	Aozoramusume	Japan
232	Odoroki	Japan
233	Chuimildo	China
234	Redwin	United States of America
235	Abe Hakuto	Japan
236	Neungjoobaekdo	Republic of Korea
237	Hakushuu	Japan
238	Majestic	United States of America
239	Younghwang Baekdo	Republic of Korea
240	Redgold	United States of America
241	Hakuto	Japan
242	Kunika	Japan
243	Francesco	United States of America
244	Newday	United States of America
245	Garden State	United States of America
246	Meiwei	China
247	Selected Kawanakajima Hakuto	Japan
248	Ichinomiya Shuimitsu	Japan
249	Gyeongdangbanmildo	China
250	Mika	Japan
251	Hakurei	China
252	Daegihwangdo	Republic of Korea
253	Xinbaihua	China
254	Seogwang28	China
255	Beijing3	China
256	Shenzhou Baixue	China
257	Sumitsu	Japan
258	Fantasia	United States of America
259	Yamanashi Ogonto	Japan
260	Akizora	Japan
261	Ougonto, Golden peach	Japan
262	Yaeszaki Banto	Japan
263	Shiga Hakuto	Japan
264	Jinxiu	China
265	Shanhai Sumitsuto	China
266	Sweet Koki	Japan
267	Taiyangwangyoutao	China
268	Tewanpantao	China
269	Bayuecui	China
270	Gomes	United States of America
271	Summercrest	United States of America
272	Ruipan 4 pantao	China
273	Kanto No. 14	Japan
274	Laishanmi	China
275	Setouchihakuto	Japan
276	Paloro	United States of America
277	Loring	United States of America
278	Qiubai	China
279	Hwanggeummildo	unknown
280	Andromeda	Italy
281	Gold Medal	United States of America
282	Raeseon1	China
283	Baihua	China
284	Kingzora	Japan
285	Baekhyang	Republic of Korea
286	Yuuzora	Japan
287	Xinjiangyoutao	China
288	Chufengbaitao	China
289	Jerseyglo	United States of America
291	Mid Gold	Italy
292	Hongfulongyoutao	China
293	Wanshengyoutaopantao	China
294	Taiko	unknown
295	Early Elberta	United States of America
296	Starn	United States of America
297	Shyuho	Japan
298	Sirio	Italy
299	Heiligoutao	China
300	Selected Heiligoutao	China
301	Sangdo	Republic of Korea
302	Super Elberta	United States of America
303	Kiraranokiwami	Japan
304	Ryeosuyeonggyeongdo	China
305	Beijingwanmitao	China
306	Goldray	United States of America
307	Feichangtao	China
308	Bongdammansaenghwangdo	Republic of Korea
309	Ear26	China
310	Gamsu	unknown
311	Goesanmildo	China
312	Kanhito	Japan
313	Bestgold	unknown
314	Cholosi	Yemen
315	Seonwangdo	unknown
316	Manjudongdo	unknown
317	Fengbai	China
318	Wanshouhongyoutao	China
319	Baotianxuetao	China
320	Xunchuntao	China
321	Heitaohuanghou	China
322	Jutao	China
323	Gold Light	Republic of Korea
324	Fukuyokabijin	Japan
325	Mi1	China
326	Hahyangri	unknown
327	Zhonghuashoutao	China
328	Chengyan	China
329	Kanouiwa Hakuto Mutation (Wonju)	Republic of Korea
330	Galchoenbaekdo	Republic of Korea
331	Okubo Mutation (Donghae)	Republic of Korea
333	Okubo daegoa mutation(Okcheon)	Republic of Korea
334	Okubo Mutation (Okcheon)	Republic of Korea
335	Yamato Hakuto josuk mutation	Japan
336	Mibaekdo Mutation (Icheon)	Republic of Korea
337	Miclemson uni. Hwangdo selection	United States of America
338	Manyu	unknown
339	Sentry	United States of America
340	Redbaegdo	Republic of Korea
341	olgido	Republic of Korea
342	Wooyeonsilsaeng(gumi)	Republic of Korea
343	kakuya	unknown
344	Woldeung1	Republic of Korea
345	Yumyeong Seedling (Eumseong)	Republic of Korea
346	Yumyeong Seedling (Youngcheon)	Republic of Korea
347	Yumyeong mut. 3	Republic of Korea
348	Changhowon Hwangdo Mutation (Sangju)	Republic of Korea
349	Jungkueumdo, mut.	Republic of Korea
350	Juldaegubo	Republic of Korea
351	Cheonilbaekdo	Republic of Korea
352	Nectarine mutation(gyeongsan)	Republic of Korea
353	Hanilbaekdo, mut.	Republic of Korea
354	Hogido2	Republic of Korea
355	Seokgongdo(willow)	unknown
357	Boritaraeki	Republic of Korea
358	Irie Hakuho	Japan
359	Bonghwaokro	China
360	Dwarf Nectarine No.5	United States of America
361	Dwarf Nectarine No.3	United States of America
362	Dwarf Nectarine No.4	United States of America
363	Halford No.2	United States of America
364	UCD 1-12	United States of America
365	Compact Clone	Italy
366	#01370 Seedling	Soviet Union
367	#0195 Sel(Oias)	Soviet Union
368	Tsukuba No. 4	Japan
369	Tsukuba No. 5	Japan
370	Tsukuba No. 7	Japan
371	Tsukuba No. 10	Japan
372	Ferganensis 0439	Soviet Union
373	Nemaguard	United States of America
374	Tzim Pee Tao	China
375	Yugoslavia	Yugoslavia
376	Kikumomo	Japan
377	Drooping Peach OP2	Japan
378	Drooping Peach 4	Japan
379	Hotachimomo	Japan
380	Paljunghongsuseongdo	Japan
381	BY94P6050 OP5	United States of America
382	BY94P6050 OP2	United States of America
383	BY94P6050 OP3	United States of America
384	BY94P6050 OP4	United States of America
385	Harmony	United States of America
386	Kubohwangdo	unknown
387	Magokko	Japan
388	Jungchumildo	China
389	HB 7/35	Romania
390	Cardinal	United States of America
391	Tsukuba No. 6	Japan
392	Seowangmo	Republic of Korea
393	Kaneyama	Japan
394	Bokdo	unknown
395	Zisepantao	China
396	Blacklady	unknown
397	UCD 18-10	United States of America
398	Zhaoxia	China
399	Cassiopea	Italy
400	Pilla	United States of America
401	Tom Grand	Italy
402	Johwang	Republic of Korea
403	Gaume	United States of America
404	Chile boksung-a	China
405	Mibaekdo	Republic of Korea
406	Wonkyo Da - 33	Republic of Korea
407	Sweet Queen	Republic of Korea
408	Innocence	Republic of Korea
409	Hongseul	Republic of Korea
410	Yellow Dream	Republic of Korea
411	Wonkyo Da - 38	Republic of Korea
412	Wonkyo Da - 39	Republic of Korea
413	Wonkyo Da - 40	Republic of Korea
414	Wonkyo Da - 41	Republic of Korea
415	Soohyang	Republic of Korea
416	Wonkyo Da - 43	Republic of Korea
417	Wonkyo Da - 44	Republic of Korea
418	Wonkyo Da - 45	Republic of Korea
419	Dami	Republic of Korea
420	Wonkyo Da - 47	Republic of Korea
421	Wonkyo Da - 48	Republic of Korea
422	Madoka	Japan
423	Reihou	Japan
424	Nagasawa Hakuho	Japan
425	Sungold	Japan
426	Kawanakajima Hakutou	Japan
427	Seonmee	Republic of Korea
428	Misshong	Republic of Korea
429	Jinmi	Republic of Korea
430	Soo Mee	Republic of Korea
431	Okihi	Japan
432	Hahong	Republic of Korea
433	Suhong	Republic of Korea
434	Ruipan 3 pantao	China
435	Yanghongjang	unknown
436	Yumyeong	Republic of Korea
437	Seolhong	Republic of Korea
438	P. davidiana	Japan
439	Changhowon Hwangdo	Republic of Korea
440	Fukuekubo	Japan
441	Wonkyo Da - 53	Republic of Korea
442	Gawon	Republic of Korea
443	Wonkyo Da - 49	Republic of Korea
444	Wonkyo Da - 51	Republic of Korea
445	Wonkyo Da - 54	Republic of Korea
446	Wonkyo Da - 55	Republic of Korea
447	Wonkyo Da - 52	Republic of Korea
454	Seokgongdo	China
455	PH082	Republic of Korea
456	PH105	Republic of Korea
457	PH111	Republic of Korea
458	PH193	Republic of Korea

## Sheet: Supplementary Table 2
Supplementary Table 2. Summary of SNP filtering process (439ea, without wild type)
Filtering criteria	SNP matrix loci
Total SNP matrix	5481495
MAF1 (minor allele frequency) > 5 % and Missing data2 < 30 %	944670
1MAF (Minor Allele Frequency) > 5%: SNPs with a minor allele frequency greater than 5% across all samples were selected.
2Missing Data < 30%: SNPs with less than 30% missing data across all samples were retained.

## Sheet: Supplementary Table 3
Supplementary Table 3. Pairwise FST and PhiST among the clustering results Average pairwise-FST and average pairwise-PhiST values were 0.088 and 0.147, respectively.
Pop	C01	C02	C03	C04	C05	C06	C07	C08	C09	C10
C01	-	0.135	0.193	0.136	0.148	0.145	0.103	0.156	0.184	0.172
C02	0.082	-	0.201	0.09	0.071	0.133	0.068	0.166	0.2	0.173
C03	0.124	0.13	-	0.184	0.233	0.137	0.227	0.088	0.045	0.078
C04	0.077	0.05	0.113	-	0.131	0.134	0.114	0.142	0.162	0.145
C05	0.091	0.041	0.156	0.078	-	0.18	0.101	0.217	0.232	0.21
C06	0.067	0.064	0.062	0.081	0.097	-	0.148	0.105	0.129	0.122
C07	0.059	0.038	0.147	0.069	0.06	0.086	-	0.212	0.236	0.214
C08	0.095	0.104	0.051	0.089	0.146	0.054	0.137	-	0.068	0.063
C09	0.115	0.13	0.026	0.096	0.155	0.058	0.152	0.039	-	0.063
C10	0.107	0.109	0.046	0.088	0.14	0.061	0.137	0.039	0.036	-
* Below the diagonal line, the left-below values represent pairwise FST between populations, while the right-above values indicate pairwise PhiST values.
